# Supplementary material for: Mitigation of Breast Cancer Cells’ Invasiveness via Down Regulation of ETV7, Hippo, and PI3K/mTOR Pathways by Vitamin D3 Gold-Nanoparticles
Source: Int J Mol Sci. 2024 May 14;25(10):5348. doi: 10.3390/ijms25105348 (PMC11120902; doi:10.3390/ijms25105348)
Supplement: Supplementary file 1 [file ijms-25-05348-s001.zip]

Archive with 1 entries (1 files):
- ijms-2869655-supplementary.pdf
